# Supplementary material for: A-π-D-π-A-Based Small Molecules for OTFTs Containing Diketopyrrolopyrrole as Acceptor Units
Source: Micromachines (Basel). 2021 Jul 13;12(7):817. doi: 10.3390/mi12070817 (PMC8304449; doi:10.3390/mi12070817)
Supplement: Supplementary file 1 [file micromachines-12-00817-s001.zip]

Archive with 1 entries (1 files):
- micromachines-1246668-supplementary.pdf
